# Supplementary material for: A Guide to Patients with Acute Transient Vestibular Symptoms in the Emergency Department
Source: Brain Sci. 2026 Jul 17;16(7):754. doi: 10.3390/brainsci16070754 (PMC13406457; doi:10.3390/brainsci16070754)
Supplement: Supplementary file 1 [file brainsci-16-00754-s001.zip]

Archive with 2 entries (2 files):
- Video S2.mp4
- Video_S1_positional-vert-nyst-vm.mov
